# Supplementary material for: Phage-Mediated Digestive Decolonization in a Gut-On-A-Chip Model: A Tale of Gut-Specific Bacterial Prosperity
Source: Viruses. 2024 Jun 28;16(7):1047. doi: 10.3390/v16071047 (PMC11281504; doi:10.3390/v16071047)
Supplement: Supplementary file 1 [file viruses-16-01047-s001.zip]

Archive with 1 entries (1 files):
- viruses-3006894-Table S1.xlsx
