# Supplementary material for: Phage-Mediated Digestive Decolonization in a Gut-On-A-Chip Model: A Tale of Gut-Specific Bacterial Prosperity
Source: Viruses. 2024 Jun 28;16(7):1047. doi: 10.3390/v16071047 (PMC11281504; doi:10.3390/v16071047)
Supplement: Supplementary file 1 [file viruses-16-01047-s001.zip › viruses-3006894-Table S1.xlsx]

## Sheet: Feuil1
	Antibiotic susceptibility testing
	Pseudomonas aeruginosa CN573
	Antibiotic	Disk dose (µg)	Estimated MIC (µg/mL)	Interpretation
	Aztreonam	30	2	I
	Ceftazidim	10	2	I
	Ticarcillin	75	8	I
	Piperacillin	30	4	I
	Ticarcillin+Clavulanate	85	8	I
	Cefepim	30	1	I
	Piperacillin-Tazobactam	36	4	I
	Imipenem	10	0.5	I
	Meropenem	10	0.125	S
	Colistin	10	<2	S
	Ciprofloxacin	5	0.25	I
	Tobramycin	10	<2	S
	Amikacin	30	<16	S
	Escherichia coli ST131
	Antibiotic	Disk dose (µg)	Estimated MIC (µg/mL)	Interpretation
	Ampicillin	10	>8	R
	Ceftriaxone	30	128	R
	Ertapenem	10	<0.5	S
	Cefuroxim	30	>256	R
	Ceftazidim	10	1	S
	Amoxicillin+Clavulanate	30	/	R
	Cefepim	30	32	R
	Piperacillin-Tazobactam	36	<8	S
	Meropenem	10	0.125	S
	Temocillin	30	4	I
	Cefoxitin	30	/	S
	Trimethoprim-Sulfamethoxazole	25	16	R
	Amikacin	30	<8	S
	Gentamicn	10	>2	R
	Aztreonam	30	2	I
	Ciprofloxacin	5	32	R
	MIC, Minimum Inhibitory Concentration; S, susceptible; I, Susceptible at Increased Exposure; R, Resistant
